# Supplementary material for: Purifying Selection on Splice-Related Motifs, Not Expression Level nor RNA Folding, Explains Nearly All Constraint on Human lincRNAs
Source: Mol Biol Evol. 2014 Aug 25;31(12):3164–83. doi: 10.1093/molbev/msu249 (PMC4245815; doi:10.1093/molbev/msu249)
Supplement: Supplementary Data [file supp_msu249_TableS2.xls]

Table S2: Analysis of residuals of loess plot of intron density versus local DHS density								
Data set	Model	Degree	Span	Active Residuals Mean	Inactive Residuals Mean	Actives(Sum/SD)	Inactives(Sum/SD)	Mann-Whitney
Duke H1            	gaussian           	0	0.3	1662.451301	-1461.32412	702.4514983	-821.3990881	8.08E-92
Duke K562            	gaussian             	0	0.3	1232.521548	-1170.224012	1137.499446	-1850.038062	2.35E-230
WashU H1             	gaussian             	0	0.3	205.7618201	-206.1988998	1079.08398	-1165.723053	3.74E-134
WashU K562 Rep1  	gaussian         	0	0.3	457.9693878	-464.7929465	1720.172721	-2523.962805	0
WashU K562 Rep2  	gaussian         	0	0.3	457.9073551	-464.4680091	1716.398848	-2558.96892	0
Duke H1             	gaussian            	0	0.35	1709.442984	-1417.917976	721.7536533	-797.0793031	8.18E-94
Duke K562            	gaussian             	0	0.35	1251.652365	-1153.20694	1153.455913	-1825.236977	2.04E-232
WashU H1             	gaussian             	0	0.35	208.3996198	-203.7525619	1092.288568	-1151.89764	2.62E-134
WashU K562 Rep1  	gaussian         	0	0.35	460.8224114	-462.3694762	1729.361969	-2511.41809	0
WashU K562 Rep2  	gaussian         	0	0.35	460.5431677	-462.2331267	1724.762923	-2547.463429	0
Duke H1             	gaussian            	0	0.4	1724.441771	-1406.952537	727.9029941	-791.1867365	8.02E-96
Duke K562            	gaussian             	0	0.4	1254.177668	-1151.424843	1155.287786	-1823.538082	1.36E-233
WashU H1             	gaussian             	0	0.4	207.9716954	-204.5443629	1089.634383	-1156.617418	1.35E-134
WashU K562 Rep1  	gaussian         	0	0.4	460.8775115	-462.4317274	1728.783541	-2512.073519	0
WashU K562 Rep2  	gaussian         	0	0.4	460.4539492	-462.419764	1723.601768	-2548.881784	0
Duke H1             	gaussian            	0	0.45	1733.730516	-1402.740332	731.5733775	-789.1042082	8.49E-98
Duke K562            	gaussian             	0	0.45	1255.484372	-1150.652498	1155.897182	-1823.414007	2.81E-235
WashU H1             	gaussian             	0	0.45	207.3922671	-205.5909005	1086.076923	-1162.746542	8.54E-135
WashU K562 Rep1  	gaussian         	0	0.45	461.2265921	-462.0553217	1729.263509	-2510.265267	0
WashU K562 Rep2  	gaussian         	0	0.45	460.6481538	-462.1749609	1723.445132	-2547.830147	0
Duke H1              	gaussian             	0	0.5	1741.040561	-1400.444885	734.3753659	-788.044899	1.38E-100
Duke K562            	gaussian             	0	0.5	1255.87322	-1151.056122	1155.617403	-1824.935017	2.76E-236
WashU H1             	gaussian             	0	0.5	207.2198621	-206.1664921	1084.596097	-1166.040734	6.79E-135
WashU K562 Rep1  	gaussian         	0	0.5	461.2862713	-462.0417515	1728.747354	-2510.436901	0
WashU K562 Rep2  	gaussian         	0	0.5	460.5431656	-462.2987669	1722.268405	-2548.782121	0
Duke H1             	gaussian            	0	0.55	1737.794154	-1409.78128	732.6312732	-793.5180131	2.68E-103
Duke K562            	gaussian             	0	0.55	1252.314074	-1155.73404	1151.582933	-1833.064906	9.36E-238
WashU H1             	gaussian             	0	0.55	206.7034358	-207.1228923	1081.198268	-1171.368631	5.66E-135
WashU K562 Rep1  	gaussian         	0	0.55	460.4103382	-463.0331657	1724.661564	-2516.025318	0
WashU K562 Rep2  	gaussian         	0	0.55	459.6710565	-463.2443185	1718.174686	-2554.158218	0
Duke H1              	gaussian             	0	0.6	1722.775528	-1432.230456	725.7779668	-806.3046961	2.74E-107
Duke K562            	gaussian             	0	0.6	1246.586204	-1162.654531	1145.444643	-1844.090262	1.01E-239
WashU H1             	gaussian             	0	0.6	205.9383724	-208.3785888	1076.394249	-1178.2341	3.64E-135
WashU K562 Rep1  	gaussian         	0	0.6	460.029661	-463.4536607	1722.478885	-2517.83628	0
WashU K562 Rep2  	gaussian         	0	0.6	459.542533	-463.3515318	1716.92858	-2554.151036	0
Duke H1              	gaussian             	0	0.65	1763.632564	-1401.233424	741.7297077	-788.7997182	5.23E-112
Duke K562            	gaussian             	0	0.65	1268.247937	-1143.315162	1163.028391	-1814.600321	5.83E-243
WashU H1             	gaussian             	0	0.65	208.5796488	-206.3085124	1089.183426	-1166.294982	1.85E-135
WashU K562 Rep1  	gaussian         	0	0.65	463.9985499	-459.7868241	1735.829265	-2497.78172	0
WashU K562 Rep2  	gaussian         	0	0.65	463.6864194	-459.4367289	1731.005453	-2532.140435	0
Duke H1              	gaussian             	0	0.7	1734.22443	-1439.080042	728.7084057	-809.9911794	3.34E-116
Duke K562            	gaussian             	0	0.7	1256.701401	-1157.165709	1151.442788	-1836.469388	2.20E-244
WashU H1             	gaussian             	0	0.7	205.8960103	-209.5992741	1074.418752	-1184.553342	1.72E-135
WashU K562 Rep1  	gaussian         	0	0.7	462.6407991	-461.4073793	1730.130783	-2506.180773	0
WashU K562 Rep2  	gaussian         	0	0.7	462.5468171	-460.7974289	1726.178723	-2539.201694	0
Duke H1              	gaussian             	0	0.75	1721.54213	-1461.507957	722.4634749	-822.212995	3.07E-122
Duke K562            	gaussian             	0	0.75	1252.879783	-1164.056896	1146.607656	-1846.224877	1.35E-246
WashU H1            	gaussian            	0	0.75	205.6025771	-210.6308148	1071.865382	-1189.647347	8.04E-136
WashU K562 Rep1  	gaussian         	0	0.75	462.6379857	-461.8627709	1729.461019	-2507.455439	0
WashU K562 Rep2  	gaussian         	0	0.75	462.792957	-460.9617163	1726.526775	-2539.036929	0
Duke H1              	gaussian             	0	0.8	1665.972257	-1527.721506	698.2566369	-858.9347679	4.70E-129
Duke K562            	gaussian             	0	0.8	1228.625589	-1192.080332	1122.986296	-1889.6955	1.35E-249
WashU H1             	gaussian             	0	0.8	202.1837729	-214.8093433	1053.039741	-1212.518875	5.51E-136
WashU K562 Rep1  	gaussian         	0	0.8	458.6129672	-466.4969196	1713.5653	-2531.903213	0
WashU K562 Rep2  	gaussian         	0	0.8	459.1737649	-465.1400381	1712.285179	-2561.361784	0
Duke H1              	gaussian             	0	0.85	1673.97461	-1537.559904	700.427432	-863.2855816	5.16E-138
Duke K562            	gaussian             	0	0.85	1237.30783	-1192.715976	1129.256192	-1887.812466	2.75E-257
WashU H1             	gaussian             	0	0.85	204.5150672	-213.8657898	1063.657644	-1205.838781	3.27E-136
WashU K562 Rep1  	gaussian         	0	0.85	460.5520958	-466.1613493	1719.957316	-2529.1708	0
WashU K562 Rep2  	gaussian         	0	0.85	460.9954351	-464.8201823	1718.374225	-2558.778677	0
Duke H1              	gaussian             	0	0.9	1606.690413	-1616.382286	671.3154104	-906.4969249	1.66E-144
Duke K562            	gaussian             	0	0.9	1216.902412	-1218.00636	1109.154263	-1925.646315	1.85E-259
WashU H1             	gaussian             	0	0.9	202.2336023	-216.9898151	1050.671913	-1222.447251	3.28E-136
WashU K562 Rep1  	gaussian         	0	0.9	459.0000748	-468.5841738	1713.303207	-2541.416508	0
WashU K562 Rep2  	gaussian         	0	0.9	459.4612484	-467.1825059	1711.910105	-2570.928163	0
Duke H1              	gaussian             	0	0.95	1634.711944	-1610.57924	680.9914604	-900.6420202	8.59E-155
Duke K562            	gaussian             	0	0.95	1229.197304	-1212.439783	1117.333534	-1913.249547	5.55E-263
WashU H1             	gaussian             	0	0.95	204.7297903	-216.0182657	1062.017981	-1215.332985	1.99E-136
WashU K562 Rep1  	gaussian         	0	0.95	460.5497533	-468.0776915	1717.224307	-2538.26633	0
WashU K562 Rep2  	gaussian         	0	0.95	460.6447295	-466.9862742	1714.710331	-2569.293002	0
Duke H1              	gaussian             	0	1	1588.017845	-1686.908894	655.4794116	-935.116602	7.21E-179
Duke K562            	gaussian             	0	1	1190.865614	-1251.803255	1072.405708	-1960.482919	2.89E-265
WashU H1             	gaussian             	0	1	204.0753791	-218.7160912	1052.185495	-1225.832287	3.03E-136
WashU K562 Rep1  	gaussian         	0	1	452.630855	-476.1780987	1680.09377	-2574.835363	0
WashU K562 Rep2  	gaussian         	0	1	452.3328189	-475.4757019	1676.797552	-2608.245982	0
Duke H1             	gaussian            	1	0.3	1493.715141	-1614.605929	631.9227808	-906.1867586	4.61E-88
Duke K562            	gaussian             	1	0.3	1165.005018	-1230.546887	1077.979444	-1934.261552	2.31E-221
WashU H1            	gaussian            	1	0.3	200.2466758	-211.208529	1051.306904	-1193.493891	8.27E-134
WashU K562 Rep1  	gaussian         	1	0.3	449.7053048	-471.7639715	1692.02512	-2557.004235	0
WashU K562 Rep2  	gaussian         	1	0.3	449.4206018	-471.5708067	1687.627583	-2592.837458	0
Duke H1             	gaussian            	1	0.35	1505.895492	-1602.655981	636.9669709	-899.5129416	5.75E-88
Duke K562            	gaussian             	1	0.35	1173.226996	-1224.087354	1085.330167	-1925.254815	2.93E-222
WashU H1             	gaussian             	1	0.35	202.570908	-208.9726812	1063.180389	-1180.962551	9.24E-134
WashU K562 Rep1  	gaussian         	1	0.35	451.6434939	-470.0495549	1699.040456	-2548.27937	0
WashU K562 Rep2  	gaussian         	1	0.35	451.464682	-469.741639	1695.002155	-2583.594407	0
Duke H1             	gaussian            	1	0.4	1510.974989	-1599.225198	639.0469963	-897.6463176	3.18E-88
Duke K562            	gaussian             	1	0.4	1176.121197	-1221.657665	1087.909491	-1921.573782	2.19E-222
WashU H1             	gaussian             	1	0.4	202.8387733	-208.7342407	1064.527647	-1179.63081	8.65E-134
WashU K562 Rep1  	gaussian         	1	0.4	452.1822009	-469.5362382	1700.80455	-2545.392884	0
WashU K562 Rep2  	gaussian         	1	0.4	451.9759655	-469.240222	1696.664015	-2580.790587	0
Duke H1            	gaussian           	1	0.45	1518.208354	-1593.501894	642.0651391	-894.4773624	2.26E-88
Duke K562            	gaussian             	1	0.45	1179.777343	-1218.196594	1091.220836	-1916.26122	2.46E-222
WashU H1             	gaussian             	1	0.45	203.6381936	-207.9546085	1068.68467	-1175.248274	8.57E-134
WashU K562 Rep1  	gaussian         	1	0.45	452.9324974	-468.7025765	1703.328775	-2540.875102	0
WashU K562 Rep2  	gaussian         	1	0.45	452.6842136	-468.4296539	1699.014227	-2576.402178	0
Duke H1             	gaussian            	1	0.5	1526.098031	-1586.419559	645.3818744	-890.5166003	1.88E-88
Duke K562            	gaussian             	1	0.5	1183.55824	-1214.342095	1094.641179	-1910.39431	2.56E-222
WashU H1             	gaussian             	1	0.5	204.4821288	-207.0822887	1073.040818	-1170.377042	9.36E-134
WashU K562 Rep1  	gaussian         	1	0.5	453.443809	-468.0913823	1704.945406	-2537.68808	0
WashU K562 Rep2  	gaussian         	1	0.5	453.1849946	-467.8046982	1700.5681	-2573.163915	0
Duke H1             	gaussian            	1	0.55	1532.049841	-1581.201641	647.880073	-887.5894336	1.46E-88
Duke K562            	gaussian             	1	0.55	1186.774903	-1211.132494	1097.557181	-1905.508343	1.95E-222
WashU H1             	gaussian             	1	0.55	205.16329	-206.383804	1076.500318	-1166.477097	1.02E-133
WashU K562 Rep1  	gaussian         	1	0.55	453.9776409	-467.4802009	1706.711548	-2534.486216	0
WashU K562 Rep2  	gaussian         	1	0.55	453.7296364	-467.1393582	1702.326688	-2569.683981	0
Duke H1             	gaussian            	1	0.6	1539.585479	-1574.21224	651.0505491	-883.6377248	1.53E-88
Duke K562            	gaussian             	1	0.6	1190.713412	-1206.959249	1101.131166	-1898.985817	1.42E-222
WashU H1             	gaussian             	1	0.6	205.8761909	-205.6738881	1080.061739	-1162.486824	1.10E-133
WashU K562 Rep1  	gaussian         	1	0.6	454.7486832	-466.4903759	1709.267818	-2529.111667	0
WashU K562 Rep2  	gaussian         	1	0.6	454.4867664	-466.1062472	1704.742078	-2564.052254	0
Duke H1            	gaussian           	1	0.65	1583.205637	-1535.412709	669.213514	-862.6097018	2.25E-89
Duke K562            	gaussian             	1	0.65	1225.021623	-1174.713739	1131.230017	-1854.445874	3.05E-226
WashU H1             	gaussian             	1	0.65	207.7825361	-203.8723327	1089.783957	-1152.487764	9.53E-134
WashU K562 Rep1  	gaussian         	1	0.65	455.3893758	-465.6532582	1711.30314	-2524.409681	0
WashU K562 Rep2  	gaussian         	1	0.65	454.6687283	-465.6621112	1705.046913	-2561.221542	0
Duke H1             	gaussian            	1	0.7	1587.636467	-1531.459498	671.0744469	-860.4420618	1.24E-89
Duke K562            	gaussian             	1	0.7	1225.553099	-1173.747091	1131.602524	-1853.02479	1.18E-226
WashU H1             	gaussian             	1	0.7	207.8875826	-203.8082406	1090.124171	-1152.159835	1.05E-133
WashU K562 Rep1  	gaussian         	1	0.7	455.4156167	-465.4637736	1710.960686	-2523.391268	0
WashU K562 Rep2  	gaussian         	1	0.7	454.6073385	-465.5449617	1704.318838	-2560.588625	0
Duke H1             	gaussian            	1	0.75	1596.335574	-1523.597233	674.6987929	-856.0990777	5.16E-90
Duke K562            	gaussian             	1	0.75	1227.336477	-1171.848892	1133.12711	-1850.009591	3.91E-227
WashU H1             	gaussian             	1	0.75	208.7319358	-203.0668359	1094.304414	-1147.980519	1.03E-133
WashU K562 Rep1  	gaussian         	1	0.75	455.4694999	-465.364353	1710.833854	-2522.644186	0
WashU K562 Rep2  	gaussian         	1	0.75	454.6399796	-465.4572501	1704.071205	-2559.892934	0
Duke H1            	gaussian           	1	0.8	1600.795453	-1520.982134	676.4615813	-854.7678252	7.78E-91
Duke K562            	gaussian             	1	0.8	1228.536391	-1170.785236	1134.00315	-1848.461543	4.40E-228
WashU H1             	gaussian             	1	0.8	209.1582109	-202.8754928	1096.124774	-1146.889979	7.27E-134
WashU K562 Rep1  	gaussian         	1	0.8	455.7411265	-465.1059643	1711.593735	-2521.080643	0
WashU K562 Rep2  	gaussian         	1	0.8	454.8923199	-465.2080581	1704.735355	-2558.396382	0
Duke H1             	gaussian            	1	0.85	1614.846141	-1511.89791	682.1818018	-849.8515857	5.50E-93
Duke K562            	gaussian             	1	0.85	1236.037689	-1165.61202	1140.512943	-1840.686234	1.58E-230
WashU H1             	gaussian             	1	0.85	210.5639542	-202.0486153	1102.864403	-1142.123506	3.68E-134
WashU K562 Rep1  	gaussian         	1	0.85	457.5268008	-463.8075203	1718.017147	-2514.111583	0
WashU K562 Rep2  	gaussian         	1	0.85	456.414954	-464.1056941	1710.161874	-2552.452534	0
Duke H1             	gaussian            	1	0.9	1623.690234	-1510.951793	685.5534349	-849.4448884	1.99E-96
Duke K562            	gaussian             	1	0.9	1240.197888	-1165.664075	1143.577755	-1840.929012	1.31E-233
WashU H1             	gaussian             	1	0.9	211.3524168	-202.1572574	1106.036875	-1142.364049	1.25E-134
WashU K562 Rep1  	gaussian         	1	0.9	458.6382215	-463.6254351	1721.590584	-2512.980419	0
WashU K562 Rep2  	gaussian         	1	0.9	457.42538	-463.9461201	1713.41997	-2551.523664	0
Duke H1              	gaussian             	1	0.95	1654.596498	-1497.328761	697.7499603	-841.847807	2.41E-104
Duke K562           	gaussian            	1	0.95	1245.15682	-1167.22909	1146.794122	-1843.55986	6.80E-238
WashU H1             	gaussian             	1	0.95	210.9370261	-203.6404694	1102.728226	-1150.164049	4.70E-135
WashU K562 Rep1  	gaussian         	1	0.95	457.193286	-465.971045	1715.384825	-2525.091935	0
WashU K562 Rep2  	gaussian         	1	0.95	455.9951359	-466.2052686	1707.388825	-2563.471736	0
Duke H1              	gaussian             	1	1	1600.043667	-1573.958585	673.2370276	-883.6909411	3.09E-119
Duke K562            	gaussian             	1	1	1199.239189	-1217.684266	1103.440952	-1916.702024	1.43E-240
WashU H1             	gaussian             	1	1	206.157585	-210.1335786	1075.89854	-1185.142142	1.06E-135
WashU K562 Rep1  	gaussian         	1	1	451.6130672	-472.2563452	1693.834564	-2556.884092	0
WashU K562 Rep2  	gaussian         	1	1	450.5527063	-472.2870765	1686.569917	-2594.539317	0
Duke H1             	gaussian            	2	0.3	1468.858928	-1634.872064	622.1735042	-918.247154	8.38E-88
Duke K562            	gaussian             	2	0.3	1154.236657	-1236.556279	1068.714804	-1946.671358	4.94E-221
WashU H1             	gaussian             	2	0.3	197.4975522	-214.2607032	1038.06236	-1212.017978	1.77E-134
WashU K562 Rep1  	gaussian         	2	0.3	445.2358034	-474.616505	1676.075322	-2573.097165	0
WashU K562 Rep2  	gaussian         	2	0.3	444.9312777	-474.4439407	1671.437725	-2609.353687	0
Duke H1             	gaussian            	2	0.35	1482.135353	-1623.856318	627.3735189	-911.925574	4.27E-88
Duke K562            	gaussian             	2	0.35	1162.627814	-1231.4382	1075.814882	-1939.228231	6.98E-223
WashU H1             	gaussian             	2	0.35	200.177152	-211.8114322	1051.234242	-1197.5967	2.50E-134
WashU K562 Rep1  	gaussian         	2	0.35	446.9851633	-473.9555984	1682.067796	-2569.163847	0
WashU K562 Rep2  	gaussian         	2	0.35	446.6105	-473.8364347	1677.205284	-2605.873717	0
Duke H1             	gaussian            	2	0.4	1490.442277	-1614.269864	630.7300756	-906.1462372	2.54E-87
Duke K562            	gaussian             	2	0.4	1168.587019	-1227.779809	1081.22518	-1932.536535	2.72E-223
WashU H1             	gaussian             	2	0.4	201.4187175	-210.2764689	1057.599285	-1188.378582	6.28E-134
WashU K562 Rep1  	gaussian         	2	0.4	448.8616627	-472.7227417	1689.010244	-2562.2179	0
WashU K562 Rep2  	gaussian         	2	0.4	448.348249	-472.7404232	1683.657295	-2599.604458	0
Duke H1             	gaussian            	2	0.45	1490.219581	-1615.373317	630.5410635	-906.6979032	3.90E-87
Duke K562            	gaussian             	2	0.45	1170.025535	-1227.421148	1082.47823	-1931.798221	1.82E-223
WashU H1             	gaussian             	2	0.45	200.6829867	-211.1247162	1053.6161	-1193.22545	6.16E-134
WashU K562 Rep1  	gaussian         	2	0.45	449.6910909	-472.1978449	1691.987458	-2559.486669	0
WashU K562 Rep2  	gaussian         	2	0.45	449.1777685	-472.2213071	1686.6584	-2596.842298	0
Duke H1             	gaussian            	2	0.5	1482.037988	-1626.452627	626.9734796	-913.0458008	1.07E-87
Duke K562            	gaussian             	2	0.5	1167.216779	-1231.281516	1079.800884	-1938.09849	1.31E-223
WashU H1             	gaussian             	2	0.5	199.7280208	-212.3726382	1048.488216	-1200.500338	3.59E-134
WashU K562 Rep1  	gaussian         	2	0.5	450.1412113	-471.8680981	1693.526443	-2557.871607	0
WashU K562 Rep2  	gaussian         	2	0.5	449.5632966	-471.9739144	1687.964905	-2595.669383	0
Duke H1             	gaussian            	2	0.55	1485.555301	-1623.354718	628.4332912	-911.244079	1.51E-87
Duke K562            	gaussian             	2	0.55	1168.48726	-1230.047003	1080.947701	-1936.02362	3.69E-223
WashU H1             	gaussian             	2	0.55	200.2500396	-211.8466963	1051.16397	-1197.564283	3.98E-134
WashU K562 Rep1  	gaussian         	2	0.55	450.5550821	-471.3965251	1694.900805	-2555.403378	0
WashU K562 Rep2  	gaussian         	2	0.55	449.8818634	-471.6271691	1688.983668	-2593.943287	0
Duke H1             	gaussian            	2	0.6	1476.792497	-1632.80496	624.7032187	-916.5456764	2.21E-87
Duke K562            	gaussian             	2	0.6	1164.428338	-1234.78723	1077.168989	-1943.588754	4.20E-223
WashU H1             	gaussian             	2	0.6	199.8872664	-212.1986629	1049.252079	-1199.542724	4.47E-134
WashU K562 Rep1  	gaussian         	2	0.6	449.3657308	-472.7776046	1690.353274	-2563.134619	0
WashU K562 Rep2  	gaussian         	2	0.6	448.7368401	-472.9698452	1684.636937	-2601.562188	0
Duke H1             	gaussian            	2	0.65	1495.10559	-1619.699656	632.1032603	-909.7596879	3.57E-88
Duke K562            	gaussian             	2	0.65	1183.444577	-1219.025238	1093.223319	-1923.387703	4.12E-226
WashU H1             	gaussian             	2	0.65	200.3037205	-211.8057294	1051.247589	-1197.287975	4.39E-134
WashU K562 Rep1  	gaussian         	2	0.65	447.2825296	-475.0069367	1682.495423	-2574.332596	0
WashU K562 Rep2  	gaussian         	2	0.65	446.8668459	-474.8889487	1677.611846	-2611.089108	0
Duke H1             	gaussian            	2	0.7	1488.328317	-1627.224189	629.2045164	-913.9264072	5.77E-88
Duke K562            	gaussian             	2	0.7	1184.095024	-1218.062016	1093.858372	-1921.496595	8.78E-226
WashU H1             	gaussian             	2	0.7	200.9066556	-211.0810767	1054.331765	-1193.180239	6.16E-134
WashU K562 Rep1  	gaussian         	2	0.7	448.5864954	-473.3782315	1687.148928	-2565.560715	0
WashU K562 Rep2  	gaussian         	2	0.7	448.3940082	-472.9560139	1683.010998	-2600.617932	0
Duke H1             	gaussian            	2	0.75	1495.062778	-1620.634439	632.0214525	-910.1606827	1.22E-87
Duke K562            	gaussian             	2	0.75	1187.594082	-1213.482955	1097.099427	-1913.874298	1.84E-225
WashU H1             	gaussian             	2	0.75	200.3541821	-211.5260396	1051.346686	-1195.662998	7.97E-134
WashU K562 Rep1  	gaussian         	2	0.75	449.2041788	-472.263447	1688.987283	-2559.455053	0
WashU K562 Rep2  	gaussian         	2	0.75	448.814642	-471.9962434	1683.996452	-2595.358359	0
Duke H1             	gaussian            	2	0.8	1487.405282	-1628.419505	628.7910368	-914.4239919	2.10E-87
Duke K562            	gaussian             	2	0.8	1184.856906	-1215.760049	1094.585697	-1917.265234	2.55E-225
WashU H1             	gaussian             	2	0.8	200.4332741	-211.3891581	1051.704424	-1194.893935	9.29E-134
WashU K562 Rep1  	gaussian         	2	0.8	449.3786043	-471.7541442	1689.252135	-2556.587445	0
WashU K562 Rep2  	gaussian         	2	0.8	449.1361138	-471.2942872	1684.730456	-2591.421571	0
Duke H1             	gaussian            	2	0.85	1504.666676	-1612.512718	636.0787813	-905.5329346	1.34E-87
Duke K562            	gaussian             	2	0.85	1184.26	-1215.855834	1094.042178	-1917.265338	3.30E-225
WashU H1             	gaussian             	2	0.85	199.9676204	-211.6826724	1049.145945	-1196.564558	1.33E-133
WashU K562 Rep1  	gaussian         	2	0.85	446.6714354	-473.9649103	1678.751493	-2568.171467	0
WashU K562 Rep2  	gaussian         	2	0.85	446.2234818	-473.6083893	1673.404243	-2603.702255	0
Duke H1             	gaussian            	2	0.9	1509.850424	-1607.718144	638.2569022	-902.8793278	1.02E-87
Duke K562            	gaussian             	2	0.9	1189.748003	-1210.311919	1099.049967	-1908.710271	8.26E-226
WashU H1             	gaussian             	2	0.9	202.031747	-209.7604326	1059.735203	-1185.836263	1.22E-133
WashU K562 Rep1  	gaussian         	2	0.9	447.9122947	-472.6784281	1683.257567	-2561.21221	0
WashU K562 Rep2  	gaussian         	2	0.9	447.4124256	-472.336931	1677.648705	-2596.758748	0
Duke H1             	gaussian            	2	0.95	1531.241853	-1590.606939	647.1848111	-893.5316017	5.08E-89
Duke K562            	gaussian             	2	0.95	1199.489911	-1203.216413	1107.708539	-1897.496122	3.27E-228
WashU H1            	gaussian            	2	0.95	203.335602	-208.9729035	1065.649269	-1181.176702	7.89E-134
WashU K562 Rep1  	gaussian         	2	0.95	451.20761	-470.159116	1695.128963	-2546.855632	0
WashU K562 Rep2  	gaussian         	2	0.95	450.1746986	-470.2620107	1687.469946	-2584.808107	0
Duke H1             	gaussian            	2	1	1471.253179	-1667.886544	621.1298271	-934.7018462	3.11E-97
Duke K562            	gaussian             	2	1	1162.398733	-1250.333169	1073.331238	-1958.366344	5.52E-230
WashU H1             	gaussian             	2	1	198.4271266	-215.6481975	1038.41	-1216.235908	2.88E-134
WashU K562 Rep1  	gaussian         	2	1	447.0086827	-476.2194491	1678.608286	-2574.567161	0
WashU K562 Rep2  	gaussian         	2	1	446.314781	-475.8799202	1672.285123	-2610.989532	0
Duke H1              	symmetric            	0	0.3	5066.711062	1807.729084	2098.610407	1005.622448	5.74E-177
Duke K562            	symmetric            	0	0.3	2587.584075	155.3161586	2349.249645	245.6875815	9.07E-262
WashU H1            	symmetric           	0	0.3	358.9035431	-55.06178429	1877.930994	-311.4410542	1.44E-135
WashU K562 Rep1  	symmetric        	0	0.3	724.7877199	-197.1459647	2717.493612	-1070.387497	0
WashU K562 Rep2  	symmetric        	0	0.3	714.8925828	-206.367025	2675.833475	-1136.313228	0
Duke H1              	symmetric            	0	0.35	5082.379323	1822.355877	2104.480735	1013.48137	4.31E-178
Duke K562            	symmetric            	0	0.35	2595.980607	162.9096773	2355.899604	257.6165201	9.24E-263
WashU H1             	symmetric            	0	0.35	361.2945984	-52.90885804	1889.4419	-299.2233862	1.48E-135
WashU K562 Rep1  	symmetric        	0	0.35	730.0750909	-192.3135664	2735.403232	-1044.251692	0
WashU K562 Rep2  	symmetric        	0	0.35	720.1321047	-201.5395173	2693.671173	-1109.931026	0
Duke H1              	symmetric            	0	0.4	5093.982736	1832.820228	2108.822899	1019.100677	3.65E-179
Duke K562            	symmetric            	0	0.4	2602.657529	169.1803852	2361.225501	267.4659149	4.59E-263
WashU H1             	symmetric            	0	0.4	361.825787	-52.77055536	1891.348522	-298.4443025	7.79E-136
WashU K562 Rep1  	symmetric        	0	0.4	733.0228077	-189.5460834	2745.576485	-1029.33332	0
WashU K562 Rep2  	symmetric        	0	0.4	723.6818414	-198.1393597	2706.034052	-1091.379586	0
Duke H1              	symmetric            	0	0.45	5103.371417	1840.921422	2112.222447	1023.395485	4.00E-180
Duke K562            	symmetric            	0	0.45	2610.278846	176.4787747	2367.247395	278.9153013	2.19E-263
WashU H1             	symmetric            	0	0.45	361.261419	-53.80276975	1887.334089	-304.2661298	6.28E-136
WashU K562 Rep1  	symmetric        	0	0.45	735.793218	-186.8982101	2755.023715	-1015.042272	0
WashU K562 Rep2  	symmetric        	0	0.45	725.936611	-195.9706705	2713.478756	-1079.586397	0
Duke H1              	symmetric            	0	0.5	5116.709401	1852.951477	2117.219234	1029.848405	2.28E-180
Duke K562            	symmetric            	0	0.5	2615.8267	181.6056047	2371.309614	286.9017074	7.21E-264
WashU H1             	symmetric            	0	0.5	361.723569	-53.75748774	1888.615348	-303.9627375	4.82E-136
WashU K562 Rep1  	symmetric        	0	0.5	737.9665796	-184.9337212	2762.234811	-1004.476099	0
WashU K562 Rep2  	symmetric        	0	0.5	727.7158248	-194.373248	2719.156516	-1070.952147	0
Duke H1              	symmetric            	0	0.55	5129.2429	1864.144139	2121.848284	1035.81209	4.82E-181
Duke K562            	symmetric            	0	0.55	2618.337681	183.5395591	2372.408963	289.7952221	3.47E-264
WashU H1             	symmetric            	0	0.55	362.5717502	-53.34180802	1891.759397	-301.5374633	3.13E-136
WashU K562 Rep1  	symmetric        	0	0.55	739.0315257	-184.1666547	2765.134736	-1000.3849	0
WashU K562 Rep2  	symmetric        	0	0.55	729.1984405	-193.1550773	2723.573676	-1064.361569	0
Duke H1              	symmetric            	0	0.6	5138.291275	1871.931306	2125.041415	1039.887936	1.57E-181
Duke K562            	symmetric            	0	0.6	2606.727578	171.5898699	2360.879164	270.7622241	3.51E-264
WashU H1             	symmetric            	0	0.6	362.5532178	-53.81479973	1890.276286	-304.1050183	4.81E-136
WashU K562 Rep1  	symmetric        	0	0.6	734.4396355	-188.9973577	2746.989697	-1026.493577	0
WashU K562 Rep2  	symmetric        	0	0.6	723.3880965	-199.1478402	2700.912078	-1097.242963	0
Duke H1              	symmetric            	0	0.65	5148.376834	1880.809652	2128.455104	1044.460972	2.32E-182
Duke K562            	symmetric            	0	0.65	2599.416717	163.6971622	2352.906846	258.1433391	7.90E-265
WashU H1             	symmetric            	0	0.65	366.1018877	-50.80866388	1906.9706	-286.9843569	3.34E-136
WashU K562 Rep1  	symmetric        	0	0.65	729.6488819	-194.23385	2727.344811	-1054.850815	0
WashU K562 Rep2  	symmetric        	0	0.65	720.5919077	-202.3479911	2688.809999	-1114.753877	0
Duke H1              	symmetric            	0	0.7	5129.334417	1860.563023	2120.078586	1032.962896	1.18E-182
Duke K562           	symmetric           	0	0.7	2567.840065	131.45252	2323.379124	207.184032	2.90E-265
WashU H1             	symmetric            	0	0.7	363.5225372	-53.94143595	1892.133634	-304.540366	2.29E-136
WashU K562 Rep1  	symmetric        	0	0.7	719.8189864	-204.4521445	2689.710178	-1110.198299	0
WashU K562 Rep2  	symmetric        	0	0.7	711.2962946	-211.9961614	2653.300094	-1167.779965	0
Duke H1              	symmetric            	0	0.75	5107.659853	1837.435565	2110.547326	1019.866396	6.81E-183
Duke K562            	symmetric            	0	0.75	2541.066218	103.6513611	2298.030521	163.248643	1.92E-266
WashU H1             	symmetric            	0	0.75	363.0894355	-55.01621449	1888.16801	-310.393	1.24E-136
WashU K562 Rep1  	symmetric        	0	0.75	711.167789	-213.6252837	2656.452707	-1159.487043	0
WashU K562 Rep2  	symmetric        	0	0.75	703.0112165	-220.7838917	2621.576117	-1215.734452	0
Duke H1              	symmetric            	0	0.8	5059.665221	1788.004487	2090.160191	992.1485671	3.67E-183
Duke K562            	symmetric            	0	0.8	2494.77679	56.20925701	2254.966565	88.46383137	5.58E-267
WashU H1            	symmetric           	0	0.8	358.3098388	-60.44097747	1861.610959	-340.7672703	8.33E-137
WashU K562 Rep1  	symmetric        	0	0.8	694.5484964	-230.8543954	2593.190768	-1252.660077	0
WashU K562 Rep2  	symmetric        	0	0.8	686.8827145	-237.5170273	2560.355321	-1307.58864	0
Duke H1              	symmetric            	0	0.85	5040.773969	1765.954107	2081.578443	979.4659338	7.84E-183
Duke K562            	symmetric            	0	0.85	2483.500955	41.04467423	2243.198704	64.51989238	3.67E-268
WashU H1             	symmetric            	0	0.85	357.8667358	-61.99029649	1856.978726	-349.1273114	6.10E-137
WashU K562 Rep1  	symmetric        	0	0.85	688.4365184	-238.5644918	2569.101031	-1294.056749	0
WashU K562 Rep2  	symmetric        	0	0.85	680.4777437	-245.5019381	2535.383414	-1351.180754	0
Duke H1              	symmetric            	0	0.9	5004.0696	1727.496124	2065.893794	957.83694	7.34E-183
Duke K562            	symmetric            	0	0.9	2456.776627	12.42042865	2217.928203	19.50857413	1.93E-268
WashU H1             	symmetric            	0	0.9	351.461924	-69.01209703	1822.188136	-388.3930585	4.77E-137
WashU K562 Rep1  	symmetric        	0	0.9	678.4362967	-249.3812812	2530.537194	-1352.264338	0
WashU K562 Rep2  	symmetric        	0	0.9	670.9882474	-255.818402	2498.867646	-1407.505648	0
Duke H1              	symmetric            	0	0.95	4997.975625	1717.839742	2062.05665	951.7135773	1.49E-183
Duke K562            	symmetric            	0	0.95	2464.614718	17.6979105	2222.189542	27.75402628	1.08E-267
WashU H1             	symmetric            	0	0.95	351.3977044	-70.24125481	1819.327207	-394.7944237	4.63E-137
WashU K562 Rep1  	symmetric        	0	0.95	677.2896201	-251.5739877	2523.355952	-1363.81684	0
WashU K562 Rep2  	symmetric        	0	0.95	668.737264	-259.1118607	2487.901975	-1425.246871	0
Duke H1              	symmetric            	0	1	4978.233659	1693.63409	2050.41046	936.4269541	3.63E-183
Duke K562            	symmetric            	0	1	2469.159864	21.75742628	2218.520483	33.97754595	3.71E-266
WashU H1             	symmetric            	0	1	347.5047937	-75.56258606	1790.806141	-423.3329601	2.91E-136
WashU K562 Rep1  	symmetric        	0	1	660.7418424	-268.3207495	2451.683873	-1450.446112	0
WashU K562 Rep2  	symmetric        	0	1	652.3618573	-275.6904404	2417.44957	-1511.86179	0
Duke H1              	symmetric            	1	0.3	5014.176395	1758.701249	2079.111681	979.5273144	9.45E-174
Duke K562            	symmetric            	1	0.3	2555.127469	124.194112	2323.256916	196.7368392	1.60E-260
WashU H1             	symmetric            	1	0.3	355.8276539	-57.52159329	1864.678329	-325.4442412	2.08E-135
WashU K562 Rep1  	symmetric        	1	0.3	706.5428582	-213.2201523	2655.276092	-1156.014904	0
WashU K562 Rep2  	symmetric        	1	0.3	695.4718788	-223.6284188	2609.226763	-1229.241624	0
Duke H1              	symmetric            	1	0.35	5021.271142	1765.620047	2082.025373	983.3837804	7.67E-174
Duke K562            	symmetric            	1	0.35	2559.828278	128.329038	2327.462258	203.2759842	5.35E-261
WashU H1             	symmetric            	1	0.35	357.8648432	-55.70612263	1874.667006	-315.1747043	1.81E-135
WashU K562 Rep1  	symmetric        	1	0.35	710.2094995	-209.9591865	2668.499555	-1138.759684	0
WashU K562 Rep2  	symmetric        	1	0.35	698.8602156	-220.6331705	2621.349457	-1213.28421	0
Duke H1              	symmetric            	1	0.4	5028.195966	1772.197549	2084.801681	987.0223247	4.82E-174
Duke K562            	symmetric            	1	0.4	2564.106545	132.1958972	2331.197439	209.3912161	2.82E-261
WashU H1             	symmetric            	1	0.4	358.728284	-54.98376503	1879.067659	-311.1072659	1.76E-135
WashU K562 Rep1  	symmetric        	1	0.4	711.0072543	-209.2963669	2671.20733	-1135.229732	0
WashU K562 Rep2  	symmetric        	1	0.4	700.4225729	-219.1832484	2626.910435	-1205.391993	0
Duke H1             	symmetric           	1	0.45	5034.551793	1778.345561	2087.388444	990.4403349	3.48E-174
Duke K562            	symmetric            	1	0.45	2569.68954	137.4802624	2336.130974	217.7534383	1.67E-261
WashU H1             	symmetric            	1	0.45	360.5113651	-53.29978486	1888.326428	-301.5906116	1.68E-135
WashU K562 Rep1  	symmetric        	1	0.45	713.482441	-206.9091258	2680.205265	-1122.382026	0
WashU K562 Rep2  	symmetric        	1	0.45	701.775554	-217.8863122	2631.716093	-1198.33623	0
Duke H1            	symmetric          	1	0.5	5042.948651	1786.66131	2090.827769	995.0647427	1.95E-174
Duke K562            	symmetric            	1	0.5	2578.418122	146.0515568	2343.867814	231.3189653	8.84E-262
WashU H1             	symmetric            	1	0.5	361.9673024	-51.86426009	1895.813382	-293.4750435	1.81E-135
WashU K562 Rep1  	symmetric        	1	0.5	715.5070412	-204.9609281	2687.568304	-1111.914473	0
WashU K562 Rep2  	symmetric        	1	0.5	704.1319776	-215.5806898	2640.326578	-1185.750774	0
Duke H1              	symmetric            	1	0.55	5051.6741	1795.345367	2094.399139	999.8919771	9.87E-175
Duke K562            	symmetric            	1	0.55	2585.066549	152.591408	2349.775413	241.6676635	5.58E-262
WashU H1             	symmetric            	1	0.55	362.5891371	-51.24990884	1898.860231	-290.0010398	1.83E-135
WashU K562 Rep1  	symmetric        	1	0.55	717.4404154	-203.1132755	2694.692947	-1101.970375	0
WashU K562 Rep2  	symmetric        	1	0.55	706.8007907	-212.9459992	2650.144127	-1171.337743	0
Duke H1           	symmetric         	1	0.6	5063.680368	1807.251436	2099.281273	1006.49847	3.37E-175
Duke K562            	symmetric            	1	0.6	2595.781814	163.4874844	2359.263205	258.9022687	4.14E-262
WashU H1            	symmetric           	1	0.6	363.0982095	-50.76075754	1901.239371	-287.229485	1.87E-135
WashU K562 Rep1  	symmetric        	1	0.6	720.0287483	-200.5105047	2704.140371	-1087.889824	0
WashU K562 Rep2  	symmetric        	1	0.6	710.5464746	-209.1151156	2663.797044	-1150.320195	0
Duke H1              	symmetric            	1	0.65	5080.910202	1824.19329	2106.171564	1015.839573	6.06E-176
Duke K562            	symmetric            	1	0.65	2615.577946	183.2036071	2375.971735	290.0084419	1.79E-262
WashU H1             	symmetric            	1	0.65	366.2623771	-47.91344087	1916.55664	-271.1169007	1.40E-135
WashU K562 Rep1  	symmetric        	1	0.65	727.6682223	-193.2392795	2731.194151	-1049.034409	0
WashU K562 Rep2  	symmetric        	1	0.65	717.6963073	-202.2086803	2689.346871	-1112.838365	0
Duke H1            	symmetric          	1	0.7	5088.694359	1831.822193	2109.279228	1020.050729	1.86E-176
Duke K562            	symmetric            	1	0.7	2621.331334	189.1970984	2380.92666	299.4594854	1.68E-262
WashU H1             	symmetric            	1	0.7	364.9772303	-49.21039123	1909.600427	-278.4507086	1.64E-135
WashU K562 Rep1  	symmetric        	1	0.7	728.9284483	-191.9128661	2735.554805	-1041.816234	0
WashU K562 Rep2  	symmetric        	1	0.7	720.2815812	-199.5233965	2698.514252	-1098.073166	0
Duke H1              	symmetric            	1	0.75	5100.351548	1843.171067	2113.962742	1026.32614	6.12E-177
Duke K562            	symmetric            	1	0.75	2626.622184	194.5485097	2385.507976	307.8896729	1.01E-262
WashU H1             	symmetric            	1	0.75	364.5230349	-49.72913748	1906.932683	-281.3740626	1.73E-135
WashU K562 Rep1  	symmetric        	1	0.75	730.6829744	-190.1608807	2741.885711	-1032.222361	0
WashU K562 Rep2  	symmetric        	1	0.75	721.2825538	-198.5001776	2701.933215	-1092.362559	0
Duke H1              	symmetric            	1	0.8	5112.347517	1854.594831	2118.688887	1032.602206	2.22E-177
Duke K562            	symmetric            	1	0.8	2631.453424	199.3016851	2389.47121	315.339951	3.84E-263
WashU H1             	symmetric            	1	0.8	364.81561	-49.6338971	1907.834802	-280.8057116	1.58E-135
WashU K562 Rep1  	symmetric        	1	0.8	732.1522872	-188.7496009	2747.13493	-1024.490286	0
WashU K562 Rep2  	symmetric        	1	0.8	722.5065935	-197.3135862	2706.23767	-1085.793557	0
Duke H1              	symmetric            	1	0.85	5128.964846	1869.662245	2125.13652	1040.797219	5.00E-178
Duke K562            	symmetric            	1	0.85	2639.391192	205.918121	2395.929269	325.6536514	2.77E-264
WashU H1             	symmetric            	1	0.85	367.5345779	-47.49145835	1920.903926	-268.6168397	9.94E-136
WashU K562 Rep1  	symmetric        	1	0.85	735.2268531	-186.2267241	2758.422125	-1010.836854	0
WashU K562 Rep2  	symmetric        	1	0.85	725.373212	-194.9311024	2716.776776	-1072.797367	0
Duke H1              	symmetric            	1	0.9	5138.867462	1877.425603	2128.621439	1044.807228	1.11E-178
Duke K562            	symmetric            	1	0.9	2642.129196	206.5919641	2397.17637	326.4604119	1.54E-265
WashU H1             	symmetric            	1	0.9	369.2860042	-46.54520379	1928.33964	-263.1245252	5.33E-136
WashU K562 Rep1  	symmetric        	1	0.9	735.7592796	-186.6771707	2759.671891	-1013.187962	0
WashU K562 Rep2  	symmetric        	1	0.9	725.7104822	-195.561945	2717.459828	-1076.310288	0
Duke H1              	symmetric            	1	0.95	5140.236359	1876.327969	2128.466282	1043.818675	5.45E-179
Duke K562            	symmetric            	1	0.95	2631.20344	193.0894338	2385.596167	304.8185014	4.62E-267
WashU H1             	symmetric            	1	0.95	370.4949863	-46.37463915	1932.477663	-261.9610473	2.14E-136
WashU K562 Rep1  	symmetric        	1	0.95	730.0046074	-193.5652687	2736.721656	-1050.374789	0
WashU K562 Rep2  	symmetric        	1	0.95	720.3182578	-202.0659923	2696.132445	-1112.057729	0
Duke H1              	symmetric            	1	1	5105.664281	1838.588712	2113.29804	1022.248186	2.12E-179
Duke K562            	symmetric            	1	1	2577.143074	137.0809503	2335.426262	216.1094052	1.01E-267
WashU H1             	symmetric            	1	1	363.5734541	-54.23544047	1894.229241	-305.9101227	1.98E-136
WashU K562 Rep1  	symmetric        	1	1	705.8962955	-217.8417309	2647.073264	-1179.450313	0
WashU K562 Rep2  	symmetric        	1	1	697.0356149	-225.6273853	2609.317234	-1239.164747	0
Duke H1              	symmetric            	2	0.3	4999.175902	1744.990834	2072.90877	971.76545	4.70E-174
Duke K562            	symmetric            	2	0.3	2553.940732	125.4254483	2321.588439	198.6250682	9.43E-260
WashU H1             	symmetric            	2	0.3	354.9550134	-58.69242732	1860.980474	-332.1525371	8.19E-136
WashU K562 Rep1  	symmetric        	2	0.3	703.9709486	-214.9960067	2646.587698	-1165.272118	0
WashU K562 Rep2  	symmetric        	2	0.3	695.4215799	-222.8992394	2609.689025	-1224.933601	0
Duke H1              	symmetric            	2	0.35	5003.138689	1748.378519	2074.38486	973.6060845	5.31E-174
Duke K562            	symmetric            	2	0.35	2554.23673	124.8399338	2321.625347	197.6518478	4.50E-260
WashU H1             	symmetric            	2	0.35	356.6010546	-57.2214825	1868.353571	-323.7243316	9.79E-136
WashU K562 Rep1  	symmetric        	2	0.35	704.8305678	-214.9580597	2648.561863	-1165.290815	0
WashU K562 Rep2  	symmetric        	2	0.35	696.511508	-222.6695106	2612.654211	-1223.974936	0
Duke H1              	symmetric            	2	0.4	5005.381065	1750.496192	2075.219218	974.7501744	9.30E-174
Duke K562            	symmetric            	2	0.4	2554.298142	123.9794202	2321.575478	196.2760439	2.18E-260
WashU H1             	symmetric            	2	0.4	357.7983594	-55.78966884	1874.484905	-315.5496185	1.25E-135
WashU K562 Rep1  	symmetric        	2	0.4	706.1312769	-214.1472158	2653.133216	-1161.0275	0
WashU K562 Rep2  	symmetric        	2	0.4	697.3420701	-222.3339522	2615.574503	-1222.226934	0
Duke H1              	symmetric            	2	0.45	5004.173506	1748.705284	2074.586116	973.7200924	6.18E-174
Duke K562            	symmetric            	2	0.45	2551.464529	120.438216	2318.903073	190.6667769	1.30E-260
WashU H1             	symmetric            	2	0.45	357.1572816	-56.6276388	1870.835609	-320.3189262	1.23E-135
WashU K562 Rep1  	symmetric        	2	0.45	707.4426038	-213.0603879	2657.75905	-1155.297965	0
WashU K562 Rep2  	symmetric        	2	0.45	697.2195093	-222.6875144	2614.915917	-1224.307086	0
Duke H1              	symmetric            	2	0.5	5002.821546	1746.5989	2073.912708	972.5333089	4.17E-174
Duke K562            	symmetric            	2	0.5	2549.874494	118.3233605	2317.395443	187.3243531	8.01E-261
WashU H1             	symmetric            	2	0.5	355.7099066	-58.44126664	1862.986632	-330.6427699	9.08E-136
WashU K562 Rep1  	symmetric        	2	0.5	708.1608035	-212.4231313	2660.20748	-1151.944746	0
WashU K562 Rep2  	symmetric        	2	0.5	696.0207291	-223.973257	2610.257939	-1231.45107	0
Duke H1              	symmetric            	2	0.55	5006.633592	1750.154383	2075.499024	974.5420472	3.64E-174
Duke K562            	symmetric            	2	0.55	2550.480632	118.7453461	2317.985724	188.0034991	7.30E-261
WashU H1             	symmetric            	2	0.55	355.5616312	-58.69608765	1862.090035	-332.1105926	9.88E-136
WashU K562 Rep1  	symmetric        	2	0.55	709.2168597	-211.3418561	2663.916161	-1146.120669	0
WashU K562 Rep2  	symmetric        	2	0.55	695.6486651	-224.3689639	2608.703709	-1233.684956	0
Duke H1              	symmetric            	2	0.6	5005.474633	1748.873251	2075.038219	973.8556229	3.72E-174
Duke K562            	symmetric            	2	0.6	2542.434532	110.1658822	2310.724189	174.4197914	4.57E-261
WashU H1             	symmetric            	2	0.6	354.8370691	-59.41628366	1858.28173	-336.19134	1.05E-135
WashU K562 Rep1  	symmetric        	2	0.6	706.6050345	-214.1304709	2654.183757	-1161.368634	0
WashU K562 Rep2  	symmetric        	2	0.6	692.4966489	-227.723257	2597.032686	-1252.248878	0
Duke H1              	symmetric            	2	0.65	5008.975372	1752.458993	2076.541573	975.8990931	3.20E-174
Duke K562            	symmetric            	2	0.65	2545.835055	112.7855277	2313.082167	178.5279413	2.52E-261
WashU H1             	symmetric            	2	0.65	356.9187067	-57.53229755	1867.997358	-325.4676759	1.04E-135
WashU K562 Rep1  	symmetric        	2	0.65	705.6715097	-215.4703915	2649.602977	-1168.929607	0
WashU K562 Rep2  	symmetric        	2	0.65	690.6839923	-229.8287048	2589.484353	-1263.993527	0
Duke H1              	symmetric            	2	0.7	5014.949398	1758.928815	2079.144933	979.5774608	3.74E-174
Duke K562            	symmetric            	2	0.7	2551.014957	118.4719008	2317.980494	187.5478991	3.23E-261
WashU H1             	symmetric            	2	0.7	357.1072258	-57.2344703	1868.995881	-323.7830381	1.45E-135
WashU K562 Rep1  	symmetric        	2	0.7	707.2648847	-213.8112341	2655.562971	-1159.882063	0
WashU K562 Rep2  	symmetric        	2	0.7	693.0009237	-227.3520749	2598.023692	-1250.305492	0
Duke H1              	symmetric            	2	0.75	5019.617564	1764.201945	2081.205513	982.583434	3.32E-174
Duke K562            	symmetric            	2	0.75	2561.387209	129.5829325	2327.481139	205.1510022	4.26E-261
WashU H1            	symmetric           	2	0.75	356.6206521	-57.60321411	1866.448049	-325.865797	1.89E-135
WashU K562 Rep1  	symmetric        	2	0.75	711.6699284	-209.144141	2671.775107	-1134.418469	0
WashU K562 Rep2  	symmetric        	2	0.75	698.8219534	-221.1428883	2619.29078	-1215.996475	0
Duke H1              	symmetric            	2	0.8	5024.634539	1769.643396	2083.35358	985.6715687	2.32E-174
Duke K562            	symmetric            	2	0.8	2562.921326	131.5572614	2328.952176	208.2870187	4.95E-261
WashU H1             	symmetric            	2	0.8	355.9830383	-58.17002042	1863.167475	-329.0741157	2.13E-135
WashU K562 Rep1  	symmetric        	2	0.8	712.4656727	-208.2017114	2674.57895	-1129.232156	0
WashU K562 Rep2  	symmetric        	2	0.8	701.0515921	-218.6620966	2627.247518	-1202.262828	0
Duke H1              	symmetric            	2	0.85	5023.394999	1769.150241	2082.919742	985.4629857	2.81E-174
Duke K562           	symmetric           	2	0.85	2559.367364	128.7817076	2325.810183	203.9039916	1.35E-260
WashU H1             	symmetric            	2	0.85	354.7117969	-59.30508424	1856.50217	-335.4973933	2.69E-135
WashU K562 Rep1  	symmetric        	2	0.85	711.6572213	-208.7941509	2671.371441	-1132.298133	0
WashU K562 Rep2  	symmetric        	2	0.85	700.5416111	-218.7875109	2624.908086	-1202.711761	0
Duke H1              	symmetric            	2	0.9	5043.014396	1788.284453	2090.90569	996.1023037	5.02E-175
Duke K562            	symmetric            	2	0.9	2574.527113	143.6959245	2339.399654	227.502255	2.49E-261
WashU H1             	symmetric            	2	0.9	356.0557506	-58.08636279	1863.279865	-328.6228687	1.92E-135
WashU K562 Rep1  	symmetric        	2	0.9	714.0287281	-206.4844079	2680.310412	-1119.814138	0
WashU K562 Rep2  	symmetric        	2	0.9	702.9466687	-216.4059034	2633.874252	-1189.674664	0
Duke H1              	symmetric            	2	0.95	5064.045979	1808.243867	2099.425741	1007.229443	4.45E-176
Duke K562           	symmetric           	2	0.95	2590.977162	158.8146372	2353.931394	251.3458519	1.62E-262
WashU H1             	symmetric            	2	0.95	353.78372	-60.73415151	1850.362936	-343.5343524	2.77E-135
WashU K562 Rep1  	symmetric        	2	0.95	721.2556059	-200.0818486	2707.235223	-1085.07469	0
WashU K562 Rep2  	symmetric        	2	0.95	710.1355921	-209.9965055	2660.575934	-1154.513371	0
Duke H1              	symmetric            	2	1	5076.595186	1816.852489	2104.928007	1012.086037	3.39E-176
Duke K562            	symmetric            	2	1	2580.740782	143.7671578	2346.474166	227.3578701	3.48E-266
WashU H1             	symmetric            	2	1	353.2318032	-62.75103674	1846.311241	-354.3347349	9.09E-136
WashU K562 Rep1  	symmetric        	2	1	711.600664	-211.8235116	2671.886505	-1145.590297	0
WashU K562 Rep2  	symmetric        	2	1	701.4554992	-220.7269365	2628.752321	-1210.415048	0
