# Supplementary material for: Purifying Selection on Splice-Related Motifs, Not Expression Level nor RNA Folding, Explains Nearly All Constraint on Human lincRNAs
Source: Mol Biol Evol. 2014 Aug 25;31(12):3164–83. doi: 10.1093/molbev/msu249 (PMC4245815; doi:10.1093/molbev/msu249)
Supplement: Supplementary Data [file supp_msu249_TableS3.xls]

Table S3: Analysis of residuals of loess plot of intron density versus local expression								
Data set	Model	Degree	Span	Active Residuals Mean	Inactive Residuals Mean	Actives(Sum/SD)	Inactives(Sum/SD)	Mann-Whitney
H1               	gaussian         	0	0.3	16.02426125	-16.65514218	2145.582025	-2013.489775	0
K562             	gaussian         	0	0.3	19.74108087	-20.22909044	2639.16818	-2519.227352	0
H1               	gaussian         	0	0.35	16.04181567	-16.64438423	2147.405245	-2012.057687	0
K562             	gaussian         	0	0.35	19.79846862	-20.18490422	2646.207326	-2513.988555	0
H1               	gaussian         	0	0.4	16.0174164	-16.67849932	2143.987513	-2016.017949	0
K562             	gaussian         	0	0.4	19.8197315	-20.16995605	2648.83818	-2512.198248	0
H1               	gaussian         	0	0.45	16.00144754	-16.70513811	2141.677106	-2019.017295	0
K562             	gaussian         	0	0.45	19.82398066	-20.17178833	2649.225628	-2512.456497	0
H1               	gaussian         	0	0.5	15.99045836	-16.72611574	2140.001805	-2021.321672	0
K562             	gaussian         	0	0.5	19.80659837	-20.19684214	2646.750809	-2515.557898	0
H1               	gaussian         	0	0.55	15.95613558	-16.77323651	2135.134802	-2026.779621	0
K562             	gaussian         	0	0.55	19.749055	-20.26491456	2638.805697	-2523.955689	0
H1               	gaussian         	0	0.6	15.88909437	-16.85744022	2125.763966	-2036.703458	0
K562             	gaussian         	0	0.6	19.69349218	-20.32984585	2630.992291	-2531.742827	0
H1               	gaussian         	0	0.65	15.86560271	-16.89562898	2122.261773	-2041.00997	0
K562             	gaussian         	0	0.65	19.68558843	-20.34859082	2629.452177	-2533.932255	0
H1               	gaussian         	0	0.7	15.78064927	-16.99930688	2110.385355	-2053.095852	0
K562             	gaussian         	0	0.7	19.61095158	-20.43701278	2618.902192	-2544.733429	0
H1               	gaussian         	0	0.75	15.8089712	-16.99132036	2113.49709	-2050.787886	0
K562             	gaussian         	0	0.75	19.57827138	-20.48651166	2613.478474	-2550.392235	0
H1               	gaussian         	0	0.8	15.70776427	-17.11439838	2099.234708	-2064.982609	0
K562             	gaussian         	0	0.8	19.43860725	-20.64658099	2593.895941	-2569.928538	0
H1               	gaussian         	0	0.85	15.777848	-17.08625856	2107.452896	-2061.24198	0
K562             	gaussian         	0	0.85	19.50791531	-20.62723127	2602.395927	-2566.614514	0
H1               	gaussian         	0	0.9	15.74499742	-17.1438138	2102.112446	-2067.79493	0
K562             	gaussian         	0	0.9	19.46562367	-20.69369584	2595.907624	-2574.237278	0
H1               	gaussian         	0	0.95	15.90308134	-17.02864246	2121.358303	-2053.277966	0
K562             	gaussian         	0	0.95	19.58947362	-20.60113326	2610.747243	-2561.701304	0
H1               	gaussian         	0	1	15.9806155	-17.00053615	2127.899528	-2048.687604	0
K562             	gaussian         	0	1	19.59987395	-20.59517795	2605.555989	-2559.149426	0
H1               	gaussian         	1	0.3	15.77737902	-16.86175718	2114.631378	-2038.592431	0
K562             	gaussian         	1	0.3	19.39940273	-20.50754246	2596.01608	-2554.270664	0
H1               	gaussian         	1	0.35	15.83238703	-16.81199704	2121.795571	-2032.674501	0
K562             	gaussian         	1	0.35	19.4496459	-20.46893809	2602.543035	-2549.86802	0
H1               	gaussian         	1	0.4	15.86205831	-16.78636236	2125.74824	-2029.444379	0
K562             	gaussian         	1	0.4	19.46852106	-20.45796157	2604.984241	-2548.580676	0
H1               	gaussian         	1	0.45	15.89417856	-16.75607859	2130.020136	-2025.658843	0
K562             	gaussian         	1	0.45	19.48614712	-20.44800135	2607.376961	-2547.371167	0
H1               	gaussian         	1	0.5	15.91910088	-16.73155848	2133.304678	-2022.583391	0
K562             	gaussian         	1	0.5	19.50923139	-20.43201833	2610.549808	-2545.370893	0
H1               	gaussian         	1	0.55	15.93670323	-16.71463684	2135.62395	-2020.45408	0
K562             	gaussian         	1	0.55	19.53182688	-20.41718508	2613.670828	-2543.484421	0
H1               	gaussian         	1	0.6	15.95928469	-16.69313559	2138.631598	-2017.800391	0
K562             	gaussian         	1	0.6	19.56635051	-20.38600984	2618.356107	-2539.503515	0
H1               	gaussian         	1	0.65	15.97220941	-16.67956898	2140.482722	-2015.981148	0
K562             	gaussian         	1	0.65	19.5236531	-20.4222451	2613.052984	-2543.194635	0
H1               	gaussian         	1	0.7	15.99472718	-16.65985313	2143.439978	-2013.5358	0
K562             	gaussian         	1	0.7	19.54315209	-20.40415116	2615.608064	-2540.948974	0
H1               	gaussian         	1	0.75	16.04824573	-16.61239135	2150.562475	-2007.369517	0
K562             	gaussian         	1	0.75	19.5732974	-20.37575302	2619.529118	-2537.387417	0
H1               	gaussian         	1	0.8	16.05788112	-16.61047688	2151.692453	-2006.749606	0
K562             	gaussian         	1	0.8	19.58971994	-20.36201584	2621.572257	-2535.654845	0
H1               	gaussian         	1	0.85	16.10686283	-16.57942164	2158.026842	-2002.73346	0
K562             	gaussian         	1	0.85	19.67035046	-20.30233895	2632.349644	-2528.172729	0
H1               	gaussian         	1	0.9	16.14967067	-16.56998473	2163.174459	-2001.205792	0
K562             	gaussian         	1	0.9	19.70984649	-20.29336566	2637.240726	-2526.731996	0
H1               	gaussian         	1	0.95	16.15024473	-16.61040495	2162.132448	-2005.452396	0
K562             	gaussian         	1	0.95	19.71747255	-20.32157966	2637.404217	-2529.729247	0
H1               	gaussian         	1	1	15.84995705	-16.94457442	2119.807116	-2043.655958	0
K562             	gaussian         	1	1	19.45846394	-20.60436223	2601.73844	-2561.630062	0
H1               	gaussian         	2	0.3	15.68357257	-16.92375196	2102.275551	-2046.883554	0
K562             	gaussian         	2	0.3	19.2826114	-20.55353169	2579.609034	-2560.135487	0
H1               	gaussian         	2	0.35	15.70454805	-16.91725075	2104.819416	-2046.01073	0
K562             	gaussian         	2	0.35	19.32039215	-20.53557232	2584.499867	-2558.02002	0
H1               	gaussian         	2	0.4	15.71671703	-16.90618158	2106.15446	-2044.513954	0
K562             	gaussian         	2	0.4	19.3478351	-20.52495508	2588.152432	-2556.795029	0
H1               	gaussian         	2	0.45	15.70360437	-16.92767428	2104.375141	-2047.007861	0
K562             	gaussian         	2	0.45	19.37716727	-20.50168486	2591.919853	-2553.974587	0
H1               	gaussian         	2	0.5	15.69868111	-16.93864016	2103.721584	-2048.210652	0
K562             	gaussian         	2	0.5	19.36357622	-20.52168458	2590.063864	-2556.550221	0
H1               	gaussian         	2	0.55	15.73166459	-16.90152939	2108.085075	-2043.513979	0
K562             	gaussian         	2	0.55	19.35387846	-20.53406781	2588.718641	-2558.12811	0
H1               	gaussian         	2	0.6	15.71119591	-16.91920975	2105.313542	-2045.51543	0
K562             	gaussian         	2	0.6	19.29298427	-20.60698372	2580.748662	-2567.313094	0
H1               	gaussian         	2	0.65	15.6106071	-17.01735544	2091.883856	-2057.082484	0
K562             	gaussian         	2	0.65	19.16416782	-20.74184376	2564.094269	-2583.165398	0
H1               	gaussian         	2	0.7	15.58530774	-17.04463864	2088.510157	-2060.365788	0
K562             	gaussian         	2	0.7	19.17040115	-20.73862453	2564.920803	-2582.69964	0
H1               	gaussian         	2	0.75	15.60024594	-17.02886312	2090.542547	-2058.335763	0
K562             	gaussian         	2	0.75	19.20253088	-20.70719452	2569.129282	-2578.714838	0
H1               	gaussian         	2	0.8	15.65423769	-16.97129045	2097.818361	-2051.107767	0
K562             	gaussian         	2	0.8	19.19502277	-20.71614111	2568.112486	-2579.829667	0
H1               	gaussian         	2	0.85	15.62810583	-16.99102512	2094.227648	-2053.154418	0
K562             	gaussian         	2	0.85	19.18832045	-20.72955208	2567.379727	-2581.541957	0
H1               	gaussian         	2	0.9	15.66167627	-16.96020082	2098.7501	-2049.284112	0
K562             	gaussian         	2	0.9	19.23762704	-20.68659235	2574.107721	-2576.222027	0
H1              	gaussian        	2	0.95	15.73122493	-16.9105485	2107.932799	-2042.687232	0
K562             	gaussian         	2	0.95	19.34294622	-20.60445146	2588.085137	-2565.889537	0
H1               	gaussian         	2	1	15.59698933	-17.11884812	2086.938405	-2064.147237	0
K562             	gaussian         	2	1	19.25551289	-20.75812123	2575.228655	-2580.363274	0
H1               	symmetric        	0	0.3	15.73923289	-16.91275053	2107.427297	-2044.160219	0
K562             	symmetric        	0	0.3	19.58189791	-20.369195	2618.055571	-2535.990564	0
H1               	symmetric        	0	0.35	15.76613624	-16.89478011	2110.581948	-2041.940995	0
K562             	symmetric        	0	0.35	19.64703266	-20.31834455	2626.194119	-2530.011016	0
H1               	symmetric        	0	0.4	15.74572597	-16.9270872	2107.759912	-2045.748708	0
K562             	symmetric        	0	0.4	19.6721986	-20.30018529	2629.389792	-2527.86962	0
H1               	symmetric        	0	0.45	15.73416359	-16.9512341	2106.083541	-2048.494023	0
K562             	symmetric        	0	0.45	19.67921016	-20.30028746	2630.195345	-2527.978819	0
H1               	symmetric        	0	0.5	15.72283931	-16.97420639	2104.399884	-2051.072836	0
K562             	symmetric        	0	0.5	19.66295386	-20.32562592	2627.92483	-2531.197902	0
H1               	symmetric        	0	0.55	15.68369373	-17.0281915	2098.923444	-2057.399463	0
K562             	symmetric        	0	0.55	19.60245482	-20.39847033	2619.640943	-2540.288987	0
H1               	symmetric        	0	0.6	15.60971576	-17.12161171	2088.6578	-2068.478522	0
K562             	symmetric        	0	0.6	19.54456864	-20.46757907	2611.549208	-2548.671818	0
H1               	symmetric        	0	0.65	15.58910977	-17.15934151	2085.55435	-2072.76723	0
K562             	symmetric        	0	0.65	19.54281953	-20.48215695	2610.82707	-2550.421896	0
H1               	symmetric        	0	0.7	15.49380389	-17.27564494	2072.301285	-2086.402854	0
K562             	symmetric        	0	0.7	19.46033854	-20.58034328	2599.224839	-2562.49686	0
H1               	symmetric        	0	0.75	15.52764713	-17.26421503	2076.141681	-2083.660818	0
K562             	symmetric        	0	0.75	19.42852176	-20.63086858	2593.894602	-2568.310364	0
H1               	symmetric        	0	0.8	15.41297245	-17.4027936	2060.068162	-2099.747704	0
K562             	symmetric        	0	0.8	19.27231675	-20.8091153	2572.081611	-2590.147133	0
H1               	symmetric        	0	0.85	15.4940365	-17.36579863	2069.730581	-2094.951253	0
K562             	symmetric        	0	0.85	19.35370715	-20.77950859	2582.15049	-2585.558952	0
H1               	symmetric        	0	0.9	15.4519637	-17.43368775	2063.146079	-2102.758612	0
K562             	symmetric        	0	0.9	19.3024212	-20.8556302	2574.419619	-2594.389403	0
H1               	symmetric        	0	0.95	15.62257488	-17.30752641	2084.043153	-2086.917925	0
K562             	symmetric        	0	0.95	19.44152978	-20.74844132	2591.203574	-2580.035256	0
H1               	symmetric        	0	1	15.72549817	-17.25557138	2093.937921	-2079.424474	0
K562             	symmetric        	0	1	19.44276898	-20.75226982	2584.671797	-2578.669943	0
H1              	symmetric       	1	0.3	15.45522148	-17.15252305	2071.274918	-2072.932711	0
K562             	symmetric        	1	0.3	19.20518801	-20.67958416	2570.065615	-2574.617393	0
H1               	symmetric        	1	0.35	15.52237627	-17.09153792	2080.09574	-2065.715839	0
K562             	symmetric        	1	0.35	19.26457314	-20.63305739	2577.84107	-2569.331943	0
H1               	symmetric        	1	0.4	15.55738143	-17.06072303	2084.774006	-2061.85959	0
K562             	symmetric        	1	0.4	19.28729765	-20.61881681	2580.823162	-2567.657876	0
H1               	symmetric        	1	0.45	15.59518406	-17.02471305	2089.813572	-2057.381681	0
K562             	symmetric        	1	0.45	19.30923067	-20.60515992	2583.814778	-2566.001953	0
H1               	symmetric        	1	0.5	15.62533299	-16.99513898	2093.818451	-2053.709591	0
K562             	symmetric        	1	0.5	19.33696837	-20.58491503	2587.62121	-2563.475774	0
H1               	symmetric        	1	0.55	15.64758553	-16.97381508	2096.781736	-2051.063635	0
K562             	symmetric        	1	0.55	19.36392502	-20.56592536	2591.328464	-2561.068857	0
H1               	symmetric        	1	0.6	15.67491076	-16.94774416	2100.437637	-2047.86624	0
K562             	symmetric        	1	0.6	19.40325261	-20.52988793	2596.663024	-2556.482544	0
H1               	symmetric        	1	0.65	15.69364749	-16.92856514	2103.064671	-2045.365288	0
K562             	symmetric        	1	0.65	19.35850768	-20.56757945	2591.023046	-2560.249723	0
H1               	symmetric        	1	0.7	15.71994049	-16.90606931	2106.578717	-2042.631619	0
K562             	symmetric        	1	0.7	19.37943971	-20.54819963	2593.806956	-2557.876959	0
H1               	symmetric        	1	0.75	15.78153296	-16.85208459	2114.848079	-2035.71554	0
K562             	symmetric        	1	0.75	19.41358994	-20.51606103	2598.292899	-2553.878298	0
H1               	symmetric        	1	0.8	15.79343334	-16.84966355	2116.334102	-2035.069646	0
K562             	symmetric        	1	0.8	19.43060869	-20.50231487	2600.451058	-2552.187684	0
H1               	symmetric        	1	0.85	15.84910209	-16.81463341	2123.622821	-2030.634112	0
K562             	symmetric        	1	0.85	19.51711028	-20.4389597	2612.123079	-2544.340155	0
H1               	symmetric        	1	0.9	15.88861685	-16.81111506	2128.398466	-2029.893357	0
K562             	symmetric        	1	0.9	19.55578876	-20.43335913	2617.011349	-2543.424282	0
H1               	symmetric        	1	0.95	15.88295949	-16.86070112	2126.578326	-2035.315882	0
K562             	symmetric        	1	0.95	19.56340009	-20.46426016	2617.248653	-2546.855801	0
H1               	symmetric        	1	1	15.55023618	-17.22807004	2079.784745	-2077.352646	0
K562             	symmetric        	1	1	19.2859375	-20.76640975	2578.922842	-2581.009634	0
H1               	symmetric        	2	0.3	15.3510786	-17.22388463	2057.55097	-2082.420979	0
K562             	symmetric        	2	0.3	19.07599362	-20.73326246	2551.949634	-2581.359917	0
H1               	symmetric        	2	0.35	15.37862214	-17.21226746	2060.995354	-2080.993625	0
K562             	symmetric        	2	0.35	19.11995185	-20.71136377	2557.654664	-2578.850529	0
H1               	symmetric        	2	0.4	15.38986147	-17.20253586	2062.187982	-2079.627335	0
K562             	symmetric        	2	0.4	19.15079707	-20.69852787	2561.753431	-2577.3733	0
H1               	symmetric        	2	0.45	15.37525997	-17.22657741	2060.2152	-2082.432207	0
K562             	symmetric        	2	0.45	19.18058122	-20.67476328	2565.544115	-2574.466672	0
H1               	symmetric        	2	0.5	15.37024202	-17.23759927	2059.531399	-2083.619969	0
K562             	symmetric        	2	0.5	19.16381718	-20.69819649	2563.260072	-2577.468442	0
H1               	symmetric        	2	0.55	15.40618967	-17.19655662	2064.25055	-2078.401073	0
K562             	symmetric        	2	0.55	19.15142709	-20.713358	2561.536671	-2579.367802	0
H1               	symmetric        	2	0.6	15.38141507	-17.21835795	2060.887179	-2080.879374	0
K562             	symmetric        	2	0.6	19.08526991	-20.792874	2552.889998	-2589.402965	0
H1               	symmetric        	2	0.65	15.27221329	-17.32494097	2046.248167	-2093.399195	0
K562             	symmetric        	2	0.65	18.94805613	-20.93661183	2535.010636	-2606.204996	0
H1               	symmetric        	2	0.7	15.24185073	-17.35688807	2042.179393	-2097.219911	0
K562             	symmetric        	2	0.7	18.95327425	-20.93445017	2535.684137	-2605.844167	0
H1               	symmetric        	2	0.75	15.2585027	-17.33878254	2044.436592	-2094.883913	0
K562             	symmetric        	2	0.75	18.98603279	-20.90226835	2539.971475	-2601.741493	0
H1               	symmetric        	2	0.8	15.31912878	-17.27431872	2052.630387	-2086.820508	0
K562             	symmetric        	2	0.8	18.97632489	-20.91325829	2538.649585	-2603.081392	0
H1               	symmetric        	2	0.85	15.29158529	-17.29520133	2048.854893	-2088.975948	0
K562             	symmetric        	2	0.85	18.96855988	-20.92730472	2537.75275	-2604.841041	0
H1               	symmetric        	2	0.9	15.33567957	-17.25503815	2054.844512	-2084.006783	0
K562             	symmetric        	2	0.9	19.02485869	-20.8776725	2545.457897	-2598.71715	0
H1               	symmetric        	2	0.95	15.40948321	-17.20364904	2064.69728	-2077.255351	0
K562             	symmetric        	2	0.95	19.13881694	-20.789466	2560.756209	-2587.743342	0
H1               	symmetric        	2	1	15.26922705	-17.42542564	2042.714079	-2100.022088	0
K562             	symmetric        	2	1	19.0619693	-20.9393487	2549.248178	-2601.420595	0
