# Supplementary material for: Purifying Selection on Splice-Related Motifs, Not Expression Level nor RNA Folding, Explains Nearly All Constraint on Human lincRNAs
Source: Mol Biol Evol. 2014 Aug 25;31(12):3164–83. doi: 10.1093/molbev/msu249 (PMC4245815; doi:10.1093/molbev/msu249)
Supplement: Supplementary Data [file supp_msu249_Table_S4.xlsx]

## Sheet: Sheet1
AAAACC
AAAAGA
AAAAGC
AAACAG
AAACCA
AAACCT
AAACGA
AAAGAA
AAAGAC
AAAGAG
AAAGAT
AAAGCA
AAAGCT
AAAGGA
AAATCC
AACAAC
AACAAG
AACAGA
AACCAA
AACGAA
AACTGG
AACTTC
AAGAAA
AAGAAC
AAGAAG
AAGAAT
AAGACA
AAGACT
AAGAGA
AAGAGG
AAGATC
AAGATG
AAGCAA
AAGCAG
AAGCCA
AAGCTA
AAGGAA
AAGGAC
AAGGAT
AATCAA
AATCCA
AATGAC
AATGGA
ACAAAG
ACAACG
ACAACT
ACAAGA
ACAGAA
ACCTGA
ACGAAA
ACGAAG
ACGACT
ACTGAA
ACTTCA
ACTTCG
AGAAAA
AGAAAC
AGAAAG
AGAACA
AGAACT
AGAAGA
AGAAGC
AGAAGG
AGAAGT
AGAATG
AGACAA
AGACAT
AGACGA
AGAGAA
AGAGAT
AGAGGA
AGATGA
AGATGC
AGATGT
AGCAAA
AGCAGA
AGGAAA
AGGAAC
AGGAAG
AGGACA
AGGAGA
AGTGAA
ATCAAA
ATCAAG
ATCAAT
ATCAGA
ATCCAA
ATGAAG
ATGAGA
ATGATG
ATGCAA
ATGGAA
ATGGCG
ATTCAG
ATTGGA
CAAAAC
CAAAAG
CAAAGA
CAACTT
CAAGAA
CAAGAT
CAAGTA
CAATCA
CAGAAA
CAGAAG
CAGAAT
CAGAGG
CAGGAA
CCTGAA
CGAAAA
CGAACA
CGAAGA
CGACGA
CGTATG
CTGAAA
CTGAAG
CTTCAG
GAAAAA
GAAAAC
GAAAAG
GAAACA
GAAACC
GAAACG
GAAACT
GAAAGA
GAAAGC
GAAATC
GAACAA
GAACAT
GAACTG
GAACTT
GAAGAA
GAAGAC
GAAGAG
GAAGAT
GAAGCA
GAAGGA
GAAGTA
GAAGTT
GAATCA
GACAAA
GACAAT
GACGAA
GACGAC
GAGAAA
GAGAAG
GAGAGA
GAGATG
GAGGAA
GAGGAG
GAGGAT
GATATC
GATATG
GATCAA
GATCAT
GATGAA
GATGAG
GATGAT
GATGCA
GATGGA
GATTCA
GCAAAA
GCAAGA
GCAGAA
GGAAAA
GGAAAC
GGAAGA
GGAGAA
GGAGGA
GGATCA
GTCAAG
GTGAAG
TACAAG
TACAGA
TATGGA
TCAAGA
TCAGAA
TCAGGA
TGAAAC
TGAAAG
TGAAGA
TGAAGC
TGAAGG
TGAAGT
TGAGAA
TGATGA
TGCAAC
TGGAAA
TGGAAG
TGGAAT
TGGATC
TTCAGA
TTCGAA
TTGAAG
TTGCGA
TTGGAA
TTGGAT
TTTGGA
AAAAAG
AAACTC
AACATG
AACCAG
AACTAC
AAGGAG
AATACG
AATCAG
AATGAA
ACATGA
ACGCAA
ACTACA
ACTGGA
AGTGAC
ATCTTC
ATGAAA
ATGGAT
ATGGTC
CAAACA
CAGATC
CATCAG
CGAATG
CGTCGC
CTACAT
CTCCAT
GAAAAT
GAACCA
GCGAAT
GGAGAT
GTCGAC
GTGTCG
GTTGGA
TATGAA
TCAACG
TCATCA
TCGTCG
TCTTCA
TGACTG
TGGAAC
TGTGGA
